# Supplementary material for: Superheating of grain boundaries within bulk colloidal crystals
Source: Nat Commun. 2022 Mar 24;13:1599. doi: 10.1038/s41467-022-29254-z (PMC8948282; doi:10.1038/s41467-022-29254-z)
Supplement: Supplementary file 9 — Source Data [file 41467_2022_29254_MOESM9_ESM.zip]

Archive with 3 entries (3 files):
- Source Data Fig. 1 (Data for Fig. 1c.).xlsx
- Source Data Fig. 2 (Data for Figs. 2b and 2e.).xlsx
- Source Data Fig. 3 (Data for Figs. 3b-3h.).xlsx
