# Supplementary material for: Superheating of grain boundaries within bulk colloidal crystals
Source: Nat Commun. 2022 Mar 24;13:1599. doi: 10.1038/s41467-022-29254-z (PMC8948282; doi:10.1038/s41467-022-29254-z)
Supplement: Supplementary file 9 — Source Data [file 41467_2022_29254_MOESM9_ESM.zip › Source Data Fig. 1 (Data for Fig. 1c.).xlsx]

## Sheet: Sheet1
Fig.1c					inset1 of Fig.1c
T (°C)	L	T (°C)	r* (s)		t (s)	MSD_ f=0.650 (´10^(-3) mm^2)	MSD_ f=0.622 (´10^(-3) mm^2)	MSD_ f=0.609 (´10^(-3) mm^2)	MSD_ f=0.596 (´10^(-3) mm^2)	MSD_ f=0.583 (´10^(-3) mm^2)	MSD_ f=0.570 (´10^(-3) mm^2)	MSD_ f=0.557 (´10^(-3) mm^2)	MSD_ f=0.545 (´10^(-3) mm^2)	MSD_ f=0.533 (´10^(-3) mm^2)	MSD_ f=0.521 (´10^(-3) mm^2)	MSD_ f=0.509 (´10^(-3) mm^2)	MSD_ f=0.497 (´10^(-3) mm^2)
25.4	0.05015	26.5	25.7435		0.06667	1.84601	2.61918	3.34931	4.02885	4.50817	5.11953	5.8073	6.44956	6.58177	6.58123	6.70498	6.79928
25.6	0.05518	26.6	13.3843		0.13333	2.03586	2.97805	3.9007	4.75247	5.49789	6.32894	7.2015	8.03729	8.20926	8.25422	8.38653	8.50361
25.8	0.06005	26.7	9.11722		0.2	2.11563	3.1511	4.15297	5.09527	5.98772	6.96358	7.93667	8.90677	9.16876	9.18778	9.31163	9.44254
25.9	0.06244	26.8	8.09681		0.26667	2.16669	3.25317	4.30563	5.30142	6.29004	7.35283	8.38001	9.45485	9.75711	9.77635	9.90713	10.046
26	0.06495	26.9	6.65768		0.33333	2.20107	3.32014	4.39644	5.43942	6.4791	7.59694	8.65952	9.86337	10.1449	10.1853	10.3237	10.4542
26.1	0.06749				0.4	2.22621	3.37048	4.4531	5.54015	6.59337	7.75112	8.87405	10.1404	10.4211	10.4542	10.5805	10.7235
26.2	0.06983				0.46667	2.24805	3.40792	4.50952	5.60383	6.6849	7.88942	9.02126	10.3043	10.622	10.634	10.7742	10.9058
26.3	0.07299				0.53333	2.26827	3.43828	4.55202	5.65418	6.74779	7.96451	9.12107	10.4485	10.7346	10.7473	10.9165	11.0412
26.4	0.07494				0.6	2.28401	3.46166	4.58614	5.68958	6.77982	8.02646	9.22024	10.5258	10.8309	10.8604	11.0497	11.1517
26.5	0.07564				0.73333	2.30798	3.48921	4.62627	5.74724	6.85046	8.08036	9.30991	10.6249	10.9154	10.9744	11.1792	11.2848
26.6	0.07554				0.8	2.32118	3.52305	4.66713	5.80296	6.89669	8.11783	9.36068	10.6938	10.9838	11.0572	11.2757	11.3855
26.7	0.07626				0.93333	2.33318	3.55073	4.69606	5.8327	6.94783	8.2034	9.41989	10.8011	11.0805	11.2076	11.348	11.4627
26.8	0.07642				1.06667	2.34544	3.57504	4.71199	5.87034	6.97259	8.25585	9.43047	10.8678	11.1251	11.256	11.4198	11.5315
27	0.07646				1.26667	2.36279	3.60021	4.75401	5.90195	7.01384	8.31633	9.48883	10.9694	11.2536	11.3471	11.5055	11.621
27.2	0.07719				1.46667	2.37773	3.62045	4.77485	5.93668	7.03124	8.36347	9.5332	11.0017	11.2246	11.3822	11.5234	11.6402
					1.66667	2.38505	3.64441	4.79539	5.96495	7.06556	8.3796	9.60741	11.0153	11.2612	11.4478	11.5775	11.6867
					1.93333	2.39207	3.66227	4.80422	6.01048	7.08208	8.41782	9.64739	11.0669	11.321	11.4715	11.5894	11.6899
					2.2	2.39919	3.6803	4.8219	6.01675	7.11585	8.43494	9.64298	11.1012	11.2885	11.4862	11.6266	11.7074
					2.53333	2.41159	3.69847	4.85077	6.05236	7.12442	8.46494	9.70775	11.1797	11.4169	11.5533	11.7126	11.7866
					2.93333	2.41322	3.70312	4.86431	6.07041	7.14103	8.45903	9.6793	11.1837	11.2902	11.5667	11.705	11.7221
					3.33333	2.4215	3.71504	4.86607	6.08026	7.16496	8.50951	9.71102	11.2099	11.4359	11.6018	11.7652	11.8258
					3.86667	2.41921	3.72898	4.86978	6.09407	7.19054	8.52808	9.69004	11.1414	11.3912	11.6162	11.7731	11.826
					4.4	2.42135	3.70826	4.8664	6.06255	7.1596	8.52599	9.69669	11.1378	11.4427	11.6107	11.6951	11.8124
