# Supplementary material for: Superheating of grain boundaries within bulk colloidal crystals
Source: Nat Commun. 2022 Mar 24;13:1599. doi: 10.1038/s41467-022-29254-z (PMC8948282; doi:10.1038/s41467-022-29254-z)
Supplement: Supplementary file 9 — Source Data [file 41467_2022_29254_MOESM9_ESM.zip › Source Data Fig. 2 (Data for Figs. 2b and 2e.).xlsx]

## Sheet: Sheet1
Fig.2b			Fig.2e
T-Tm (°C)	d (mm)		q_Tm+0.1°C (°)	w_Tm+0.1°C (mm)	q_Tm+0.2°C (°)	w_Tm+0.2°C (mm)
-0.2	4.57283		23.9	5.27466	22.5	6.54968
-0.1	6.82854		23	4.59271	39.7	6.24136
0	10.1622		51.6	0	44.6	5.74677
			38.3	4.72548	32.5	6.17071
			52.8	0	32.4	6.27348
			24.4	5.02737	32.7	6.15786
			36.4	5.0916	31.6	5.85597
			15.4	4.12169	39.5	6.51114
			49.9	0	24.2	6.12574
			33.2	5.2543	51.6	0
			38.9	4.80898	24.4	5.90735
			37	5.26153	29	6.16428
			40.2	5.04664	22.7	6.18355
			40.5	5.0081	40.6	5.91378
			16.2	4.3722	30	6.71026
			54.6	0	30.2	6.46618
			32.1	4.99525	48.7	5.1678
			24.8	5.2078	51.2	0
			49	0	27.8	5.82385
			46.6	3.51149	29.2	6.67172
			31.6	4.80898	48.8	0
			14.1	3.74915	27.4	6.06793
			34	4.74475	34.2	5.84312
			31.7	5.15583	37.3	5.92662
			38.8	4.8411	6	0
			46.1	3.90877	38.5	6.18998
			41.9	4.74132	21.5	6.60106
			45.3	3.89046	20.3	5.95874
			30.1	4.96314	13.2	5.43203
			15.3	4.16023	47.5	4.98052
			14.6	3.96111	9.8	0
			27.4	5.24276	28.9	6.24136
			32.3	4.75117	51.7	0
			48.9	0	34.5	6.1129
			19.5	4.67409	37.5	6.42121
			13.4	3.82622	34.9	6.02297
			27	4.85394	42.4	5.65685
			19.8	4.86578	48	0
			43.7	4.52271	22	5.88166
			29.9	4.8154	29	5.88808
			34.3	5.0916	42.1	6.06793
			30.8	5.32284	45.2	5.35495
			48.1	3.40229	29.8	6.17071
			28.6	4.71628	43.9	5.57977
			43.5	4.30154	28.3	5.8367
			45.9	3.7363	25.9	5.97159
			29.2	5.04664	21.8	6.45333
			15.3	3.61426	39.1	6.33129
			28.8	5.26503	26.6	6.16428
			45.9	4.00673	32.1	6.01013
			23.4	5.11087	30.7	6.48544
			45.1	4.11527	32.9	6.03582
			29.5	4.70847	33.4	5.83027
			28.5	4.95029	42.3	5.93305
			19.4	4.99351	28.2	6.22852
			40.1	5.19087	45.4	5.80458
			26.2	4.6057	40.6	6.10005
			17.6	4.55687	8.3	0
			38.4	4.95528	36.7	6.40194
			41.2	4.6881	48	0
			17.9	4.69687	19	6.33129
			22.5	4.69271	30.1	6.40194
			22	4.99271	48.2	0
			11	0	37.4	5.97801
			10.5	0	20.5	5.97159
			9.2	0	46.3	5.00701
					39.7	5.97159
					27	5.87524
					14.3	5.11087
					31.1	6.23494
					44.3	5.57335
					49.6	0
					46	5.68254
					17.6	5.79174
					12	0
					10.8	0
					12.1	5.23203
					16.5	5.64872
					15.1	5.78214
