# Supplementary material for: Superheating of grain boundaries within bulk colloidal crystals
Source: Nat Commun. 2022 Mar 24;13:1599. doi: 10.1038/s41467-022-29254-z (PMC8948282; doi:10.1038/s41467-022-29254-z)
Supplement: Supplementary file 9 — Source Data [file 41467_2022_29254_MOESM9_ESM.zip › Source Data Fig. 3 (Data for Figs. 3b-3h.).xlsx]

## Sheet: Fig.3b
DT (°C)	b_q¢>19° (°)	b_q¢=16° (°)	b_q¢=13° (°)		inset of Fig.3b
0.1	28.7	32.6	35.6		q (°)	b (°)
0.2	31.7	36.2	39		32.3	28.4
0.3	35.8	38.2	42.2		19.6	27.2
0.4		42.1	45.4		34.1	29.5
					21.6	28
					33	27.5
					38.5	29.5
					29	29.2
					16.6	32.9
					16.9	31.2
					44.3	34.6
					12.1	37.8
					47.2	35.8
					25.3	27.7
					23.7	29
					13.8	34.1
					41.5	30.8
					43.4	31.8
					40.7	29.1
					18.3	29.8
					14.2	33.2
					35.9	28.5
					47.5	37.2
					39.3	27.7

## Sheet: Fig.3c
DT (°C)	r*_q¢>19° (s)	r*_q¢=16° (s)	r*_q¢=13° (s)	r*_homo (s)
0.1	31.5194	29.4735	25.1783	25.7435
0.2	17.9242	15.5889	15.516	13.3843
0.3	9.59029	8.22067	9.04526	9.11722
0.4		7.26017	7.19295	8.09681
0.5				6.65768

## Sheet: Fig.3d
q¢_Tm (°)	g_{b}/2g_{sl}_Tm	q¢_DT=0.1°C (°)	g_{b}/2g_{sl}_DT=0.1°C	q¢_DT=0.3°C (°)	g_{b}/2g_{sl}_DT=0.3°C
16.1	0.9304	27.7	0.87965	21.4	0.82015
22.3	0.957	19.6	0.88942	29.3	0.79016
19.1	0.9537	25.9	0.87036	21.1	0.81004
22.9	0.9703	21.6	0.88295	23.1	0.83001
22	0.96126	27	0.88701	14.5	0.78152
22	0.9724	21.5	0.87036	15	0.79229
26.1	0.959	29	0.87292	16.4	0.7694
23.9	0.9566	16.6	0.83962	13.8	0.75011
24.5	0.9622	16.9	0.85536	12.8	0.7523
15	0.92554	15.7	0.82314	13.1	0.72055
12.9	0.917	12.1	0.79016	25	0.8079
20	0.9781	12.8	0.81106	29.1	0.8183
27.2	0.9588	25.3	0.88539	28.2	0.8123
23.9	0.9724	23.7	0.87462	26.6	0.7954
12.6	0.8982	13.8	0.82806	22.5	0.8086
21	0.95106	18.5	0.85896	25.9	0.8102
17	0.9588	16.6	0.84989	24.4	0.8035
14.2	0.939	19.3	0.87377	19.5	0.7984
17.8	0.945	18.3	0.86777	25.1	0.8271
18.2	0.9518	14.2	0.83676	17.1	0.79547
28.8	0.9754	24.1	0.87882	18.3	0.796
28.3	0.9533	12.5	0.79653	19.9	0.8219
20	0.9636	20.7	0.88539

## Sheet: Fig.3e
DT (°C)	t_q¢>19° (s)	t_q¢=16° (s)	t_q¢=13° (s)
0.2	6918
0.3	3301	4260
0.4	1820	2739	4056
0.5	970	1472	2825
0.6	570	987	1730
0.7		655	1193
0.8		480	820

## Sheet: Fig.3f
DT (°C)	b_{c}_q¢>19° (/s)	b_{c}_q¢=16° (/s)	b_{c}_q¢=13° (/s)
0.1	22.6	29	34.4
0.2	7.7	10	11.6
0.3	4.8	5.4	6.5
0.4		4.1	4.7

## Sheet: Fig.3g
DT (°C)	DG*_{b}_q¢>19° (k_{B}T)	DG*_{b}_q¢=16° (k_{B}T)	DG*_{b}_q¢=13° (k_{B}T)			inset of Fig.3g
0.1	35.1	57.2	79.4			DT (°C)	ratios_q¢>19°	ratios_q¢=16°	ratios_q¢=13°
0.2	14.6	23.9	31.8			0.1	0.0218	0.0355	0.0492
0.3	11.5	14.2	20.8			0.2	0.0317	0.0523	0.069
0.4		13	15.9			0.3	0.049	0.0638	0.0918
						0.4		0.0913	0.116

## Sheet: Fig.3h
q¢ (°)	DT_{limit} (°C)
13	1.4
16	1.2
19	0.9
22	0.9
25	0.9
28	0.9
